# Supplementary material for: Amyloid Formation in Nanoliter Droplets
Source: Int J Mol Sci. 2022 May 13;23(10):5480. doi: 10.3390/ijms23105480 (PMC9143811; doi:10.3390/ijms23105480)
Supplement: Supplementary file 1 [file ijms-23-05480-s001.zip]

Archive with 1 entries (1 files):
- ijms-1681373-supplementary.pdf
